# Supplementary material for: Dual-Color Fluorescence In Situ Hybridization Reveals an Association of Chromosome 8q22 but Not 8p21 Imbalance with High Grade Invasive Breast Carcinoma
Source: PLoS One. 2013 Jul 25;8(7):e70790. doi: 10.1371/journal.pone.0070790 (PMC3723675; doi:10.1371/journal.pone.0070790)
Supplement: Table S1 — Histopathological features of 60 invasive breast tumors imprinted for FISH analysis. (XLS) [file pone.0070790.s002.xls]

## Sheet: Table S1
Supporting Information Table S1. Histopathological features of 60 invasive breast tumors imprinted for FISH analysis
Case	Histology	Grade	ESR1	PGR	ERBB2	Lymph node status
BT9	Invasive ductal carcinoma	1	+	-	1+	-
BT38	Invasive ductal carcinoma	1	+	-	3+	-
BT39	Invasive ductal carcinoma	1	+	+	-	+
BT43	Invasive ductal carcinoma	1	+	+	-	-
BT45	Invasive ductal carcinoma	1	+	+	-	-
BT63	Invasive ductal carcinoma	1	+	+	n/a	+
BT66	Invasive ductal carcinoma	1	+	+	n/a	-
BT67	Invasive ductal carcinoma	1	+	+	n/a	+
BT69	Invasive ductal carcinoma	1	+	+	n/a	n/a
BT83	Invasive ductal carcinoma	1	+	+	2+	+
BT93	Invasive ductal carcinoma	1	+	+	n/a	+
BT144	Invasive ductal carcinoma	1	+	+	2+	+
BT207	Invasive ductal carcinoma	1	+	-	n/a	-
BT7	Invasive ductal carcinoma	2	+	+	n/a	+
BT19	Invasive ductal carcinoma	2	+	+	-	+
BT44	Invasive ductal carcinoma	2	+	+	-	n/a
BT52	Invasive ductal carcinoma	2	+	+	-	+
BT56	Invasive ductal carcinoma	2	+	+	1+	+
BT68	Invasive ductal carcinoma	2	+	+	n/a	-
BT70	Invasive ductal carcinoma	2	+	+	n/a	-
BT71	Invasive ductal carcinoma	2	+	+	-	-
BT109	Invasive ductal carcinoma	2	+	+	2+	-
BT146	Invasive ductal carcinoma	2	+	+	3+	-
BT172	Invasive ductal carcinoma	2	+	+	2+	-
BT173	Invasive ductal carcinoma	2	+	+	n/a	+
BT193	Invasive ductal carcinoma	2	+	+	n/a	+
BT208	Invasive ductal carcinoma	2	+	+	n/a	+
BT215	Invasive ductal carcinoma	2	+	+	2+	-
BT2	Invasive ductal carcinoma	3	-	-	1+	+
BT5	Invasive ductal carcinoma	3	-	-	1+	-
BT30	Invasive ductal carcinoma	3	-	-	3+	-
BT37	Invasive ductal carcinoma	3	+	+	-	-
BT40	Invasive ductal carcinoma	3	+	-	-	+
BT42	Invasive ductal carcinoma	3	-	-	3+	+
BT46	Invasive ductal carcinoma	3	-	-	-	-
BT47	Invasive ductal carcinoma	3	+	+	1+	n/a
BT57	Invasive ductal carcinoma	3	-	-	2+	-
BT59	Invasive ductal carcinoma	3	+	+	3+	-
BT61	Invasive ductal carcinoma	3	+	-	3+	-
BT72	Invasive ductal carcinoma	3	-	-	3+	-
BT76	Invasive ductal carcinoma	3	+	+	3+	+
BT78	Invasive ductal carcinoma	3	-	-	n/a	+
BT80	Invasive ductal carcinoma	3	+	-	3+	+
BT91	Invasive ductal carcinoma	3	+	+	n/a	+
BT107	Invasive ductal carcinoma	3	-	-	-	-
BT108	Invasive ductal carcinoma	3	-	-	n/a	n/a
BT117	Invasive ductal carcinoma	3	+	+	3+	+
BT119	Invasive ductal carcinoma	3	+	+	3+	+
BT120	Invasive ductal carcinoma	3	-	-	2+	-
BT139	Invasive ductal carcinoma	3	-	-	2+	-
BT158	Invasive ductal carcinoma	3	-	-	-	-
BT182	Invasive ductal carcinoma	3	+	-	1+	+
BT184	Invasive ductal carcinoma	3	-	-	2+	+
BT188	Invasive ductal carcinoma	3	-	-	n/a	+
BT190	Invasive ductal carcinoma	3	+	+	n/a	-
BT191	Invasive ductal carcinoma	3	+	+	2+	+
BT55	Invasive lobular carcinoma	1	+	-	2+	-
BT150	Invasive lobular carcinoma	1	+	+	n/a	-
BT124	Invasive lobular carcinoma	2	-	-	n/a	+
BT31	Invasive lobular carcinoma	3	+	-	-	+
