# Supplementary material for: Dual-Color Fluorescence In Situ Hybridization Reveals an Association of Chromosome 8q22 but Not 8p21 Imbalance with High Grade Invasive Breast Carcinoma
Source: PLoS One. 2013 Jul 25;8(7):e70790. doi: 10.1371/journal.pone.0070790 (PMC3723675; doi:10.1371/journal.pone.0070790)
Supplement: Table S2 — Supporting Information Table S1: FISH signal patterns observed using the 8p21- and 8q22-specific BAC probes RP11-177H13 (labelled red, R) and RP11-10G10 (labelled green, G), respectively,to assess copy number status in 60 breast tumour touch preparations. The number of nuclei scored with the various signal patterns is indicated. Cases with a total cell count <50 are highlighted in black. (XLS) [file pone.0070790.s003.xls]

## Sheet: Table S2
Supporting Information Table S1: FISH signal patterns observed using the 8p21- and 8q22-specific BAC probes RP11-177H13 (labelled red, R) and RP11-10G10 (labelled green, G), respectively, to assess copy number status in 60 breast tumour touch preparations. The number of nuclei scored with the various signal patterns is indicated. Cases with a total cell count <50 are highlighted in black.
		Case				BT2	BT5	BT7	BT9	BT19	BT30	BT31	BT37	BT38	BT39	BT40	BT42	BT43	BT44	BT45	BT46	BT47	BT52	BT55	BT56	BT57	BT59	BT61	BT63	BT66	BT67	BT68	BT69	BT70	BT71	BT72	BT76	BT78	BT80	BT83	BT91	BT93	BT107	BT108	BT109	BT117	BT119	BT120	BT124
		Histological Type				IDC	IDC	IDC	IDC	IDC	IDC	ILC	IDC	IDC	IDC	IDC	IDC	IDC	IDC	IDC	IDC	IDC	IDC	ILC	IDC	IDC	IDC	IDC	IDC	IDC	IDC	IDC	IDC	IDC	IDC	IDC	IDC	IDC	IDC	IDC	IDC	IDC	IDC	IDC	IDC	IDC	IDC	IDC	ILC
		Grade				3	3	2	1	2	3	3	3	1	1	3	3	1	2	1	3	3	2	1	2	3	3	3	1	1	1	2	1	2	2	3	3	3	3	1	3	1	3	3	2	3	3	3	2
		FISH signal patterns		G	R	1												1		15				3
					2R		1		2				4		8			24			3			73							1	1											1
					3R
					4R																																						1
				2G	R		7		77						1		6			67	1	1						4	12			130						1	1					28		1	2
					2R	33	29	8	19	3	24		10	177	185	1	10	76	174	18	25	14	125		12	23	8	9	28	42	210	15	200	15	1	20	20	200	8	8	26	2	52	24	20	36	84	27	150
					3R										7	1		1	2							1															1		3
					4R														1																										1
				3G	R			36	4				132				90					74			92		3	100				7												37			60
					2R	1	64					3			1	2	1				12		5				1	7	1		4							1			37		3		2		1	1
					3R					92	1	3		23					5		2		30																	100			3		62
					4R							1																		1																			1
				4G	R						11		78				2					2			2	1	100	2	1							1								1		13	1
					2R	2			1		4						1				7						2	1	6		1	1						3			40		2	4		28	10
					3R	1				5		1			1											6				2								1			1		9		18	1
					4R					1		85		1	3			2	26				1			8				50			3								1		1		4
					5R							2							1									1
				5G	R						36		2											2			1												4							5
					2R					1	7					3	1								2	2			7												3	5				12
					3R																				1	10																	2		1	4
					4R							15														4																			2
					5R							1		1					2
				6G	R								2													1		1	1						1	1			2							10	1
					2R			58			6					56	2					12			12			3	64										1		3	9		7		8	2	2
					3R																					29									1									1
					4R																					16
					5R
					6R																																			2					6
					7R
					8R
					9R
					10R
					>11R
				7G	R																						1												3							5
					2R						1					44						1			1				3						8						1	6				1
					3R																					4									1											1
					4R		1																			3
					5R
					6R
					7R
					8R
					9R
					10R
					>11R
				8G	R						1		1														1																			1		11
					2R								3			2											4								53	10						1						3
					3R						1																								32
					4R												1																		4											1
					5R
					6R
					7R
					8R
					9R
					10R
					>11R
				9G	R																															1												9
					2R																														8	32
					3R																					1									5	3
					4R											1																			2
					5R
					6R
					7R
					8R
					9R							1
					10R
					>11R
				10G	R																																											5
					2R																														5	21	10											1
					3R						45																1								1	2
					4R
					5R																					1
					6R
					7R
					8R
					9R
					10R
					11R
					12R
				11G	R																															1						1						45
					2R																															10
					3R																															3
					4R
					5R
					6R
					7R
					8R
					9R
					10R
					11R																																			1
					12R
				ampG	R	2		10																																						1
					2R	10					2																										70											5
					3R	57		3				4														1										1
					4R						1	3				1																				1	4		1
					5R						2																									1
					6R	1																													1
					7R
					8R
					9R																															1
					10R
					11R
					12R
				Misc 1												4R12G(2)										6R12G(1)	3R12G(1)																	2G (1)		6G (1)
				Misc 2																						10R6G(1)
		Total cells analysed				108	102	115	103	102	142	119	232	202	206	113	114	104	211	100	50	104	161	78	122	113	123	128	123	95	216	154	203	15	123	109	104	206	20	111	113	24	77	103	116	129	161	109	151
		% absolute 8p gain				54.6296	0.980392	2.6087	0	96.0784	35.2113	97.479	0	12.3762	5.33981	2.65487	0.877193	2.88462	17.5355	0	4	0	19.2547	0	0.819672	74.3363	0.813008	0.78125	0	55.7895	0	0	1.47783	0	38.2114	11.0092	3.84615	0.485437	5	92.7928	2.65487	0	24.6753	0.970874	81.0345	5.42636	0	0	0.662252
		% absolute 8p loss				2.77778	6.86275	40	78.6408	0	33.8028	0	92.6724	0	0.485437	0	85.9649	0.961538	0	82	2	74.0385	0	6.41026	77.0492	1.76991	86.1789	83.5938	11.3821	0	0	88.961	0	0	0.813008	3.66972	0	0.485437	50	0	0	4.16667	0	64.0777	0	27.907	39.7516	64.2202	0
		% absolute 8q gain				68.5185	63.7255	93.0435	4.85437	97.0588	83.0986	100	93.9655	12.3762	2.42718	96.4602	85.9649	1.92308	16.1137	0	42	85.5769	22.3602	2.5641	90.1639	76.9912	92.6829	89.8438	67.4797	55.7895	2.31481	5.19481	1.47783	0	99.187	81.6514	80.7692	2.42718	55	92.7928	76.1062	91.6667	25.974	48.5437	81.8966	70.5426	46.5839	75.2294	0.662252
		% cells >5 copies 8q22				64.8148	0.980392	61.7391	0	0	41.5493	6.72269	2.58621	0	0	92.0354	2.63158	0	0	0	0	12.5	0	0	10.6557	49.5575	5.69106	3.125	55.2846	0	0	0	0	0	99.187	80.7339	80.7692	0	35	2.7027	3.53982	70.8333	0	7.76699	5.17241	21.7054	1.86335	74.3119	0
		% absolute 8q loss				0.925926	0.980392	0	1.94175	0	0	0	1.72414	0	3.8835	0	0	24.0385	0	15	6	0	0	97.4359	0	0	0	0	0	0	0.462963	0.649351	0	0	0	0	0	0	0	0	0	0	2.5974	0	0	0	0	0	0
		Relative 8q/8p ratio >2.0				x		x			x		x			x	x					x			x		x	x	x						x	x	x									x		x
		poss +8								x		x		x					x				x							x										x					x
		poss i(8q)/ider(8q)/t(8q)						x					x			x	x					x			x			x																x			x
		% normal cells				30.5556	28.4314	6.95652	18.4466	2.94118	16.9014	0	4.31034	87.6238	89.8058	0.884956	8.77193	73.0769	82.4645	18	50	13.4615	77.6398	0	9.83607	20.354	6.50407	7.03125	22.7642	44.2105	97.2222	9.74026	98.5222	100	0.813008	18.3486	19.2308	97.0874	40	7.20721	23.0088	8.33333	67.5325	23.301	17.2414	27.907	52.1739	24.7706	99.3377
		10-90% normal				x	x		x		x			x	x			x	x	x	x	x	x		x	x			x	x		x				x	x				x		x	x	x	x	x	x
		<10% normal						x		x			x			x											x	x							x					x
		>90% normal																													x		x					x											x
[truncated: 16 more columns]
