# Supplementary material for: Dual-Color Fluorescence In Situ Hybridization Reveals an Association of Chromosome 8q22 but Not 8p21 Imbalance with High Grade Invasive Breast Carcinoma
Source: PLoS One. 2013 Jul 25;8(7):e70790. doi: 10.1371/journal.pone.0070790 (PMC3723675; doi:10.1371/journal.pone.0070790)
Supplement: Table S3 — Clinical follow-up data for 63 breast cancer patients. (XLS) [file pone.0070790.s004.xls]

## Sheet: Table S3
Supporting Information S3. Clinical follow-up data for 63 breast cancer patients
NHI#	ID	Data Source	Cancer specific death (1=yes; 0=no)	Cancer Specific survival time (Months)	8q22 status
GKC4658	BT107	This Study	1	26.0384	gain
MSQ0348	BT108	This Study	1	21.074	gain
EEE3113	BT109	This Study	0	105.304	gain
HVT6716	BT117	This Study	0	104.153	gain
DHK4150	BT119	This Study	1	47.474	gain
FLR9767	BT120	This Study	1	21.7315	gain
ADU8511	BT124	This Study	1	37.5781	No Change
MAM7785	BT139	This Study	0	80.4164	No Change
LJT3033	BT146	This Study	0	82.1918	No Change
QLL6089	BT158	This Study	0	99.8137	gain
BPS2503	BT173	This Study	1	0	gain
BBY8356	BT182	This Study	1	42.8384	gain
CGR4723	BT184	This Study	1	44.2192	gain
MBL0470	BT188	This Study	0	98.4658	gain
AQP7640	BT19	This Study	0	48.8877	gain
BKH8946	BT190	This Study	1	6.90411	No Change
FSH8993	BT191	This Study	0	98.7288	gain
MPU4104	BT193	This Study	1	51.9123	No Change
FRT5960	BT2	This Study	0	67.3973	gain
FKY2308	BT207	This Study	1	7.79178	gain
BMQ5006	BT208	This Study	0	83.0466	gain
GDB5309	BT215	This Study	0	76.8	gain
EEJ5860	BT30	This Study	0	66.2795	gain
BRF1867	BT31	This Study	1	17.589	gain
LZX1286	BT37	This Study	0	106.751	gain
MGE8721	BT38	This Study	0	126.773	gain
GEY8471	BT39	This Study	1	34.2247	No Change
LAJ7483	BT40	This Study	1	17.1288	gain
LER4553	BT42	This Study	1	16.4384	gain
AWM7646	BT43	This Study	1	16.8658	loss
GKS4654	BT44	This Study	1	85.4795	gain
DYJ7402	BT45	This Study	0	124.899	loss
FKQ2592	BT46	This Study	1	44.8438	gain
LDT9055	BT47	This Study	0	126.937	gain
ALQ0707	BT5	This Study	0	110.104	gain
BFA8478	BT52	This Study	0	88.2411	gain
GBV2295	BT55	This Study	0	108.197	loss
RDF3122	BT56	This Study	0	110.762	gain
EGT5558	BT57	This Study	1	54.8055	gain
GDX7254	BT59	This Study	1	50.7288	gain
DTE2414	BT61	This Study	0	110.86	gain
AJV3151	BT63	This Study	0	111.912	gain
EWF8164	BT66	This Study	0	41.7205	gain
AUZ0532	BT67	This Study	1	78.2137	No Change
PMU5044	BT68	This Study	0	109.479	No Change
GUA1969	BT69	This Study	1	10.9808	No Change
NLH4252	BT7	This Study	1	106.553	gain
BRM4257	BT71	This Study	0	110.038	gain
BBT7514	BT72	This Study	0	101.951	gain
BHD5946	BT76	This Study	0	53.2603	gain
BDY0001	BT78	This Study	1	23.0466	No Change
JUZ1228	BT83	This Study	0	100.241	gain
AUV1774	BT9	This Study	1	98.0384	No Change
MAK6656	BT91	This Study	1	87.4192	gain
CHB8166	C49	Walker et al 2008	0	97.5781	No Change
RCX5993	C51	Walker et al 2008	1	37.0192	gain
BBU7307	C53	Walker et al 2008	0	121.742	gain
AYY0969	C62	Walker et al 2008	0	108.658	gain
AYQ9644	C64	Walker et al 2008	1	20.3178	gain
ADG7781	C65	Walker et al 2008	1	21.0082	gain
BRZ0516	C75	Walker et al 2008	1	13.3808	gain
EDS5095	C80	Walker et al 2008	1	9.99452	gain
EGA6195	C84	Walker et al 2008	1	15.5507	No Change
